# Supplementary material for: Effect of Abiotic Treatments on Agricultural Plastic Waste: Efficiency of the Degradation Processes
Source: Polymers (Basel). 2024 Jan 29;16(3):359. doi: 10.3390/polym16030359 (PMC10857199; doi:10.3390/polym16030359)
Supplement: Supplementary file 1 [file polymers-16-00359-s001.zip]

Archive with 1 entries (1 files):
- polymers-2814962-supplementary.pdf
